# Supplementary material for: Professionals’ perceptions of interprofessional collaboration within condition-based units
Source: PLoS One. 2026 Jun 8;21(6):e0343792. doi: 10.1371/journal.pone.0343792 (PMC13245800; doi:10.1371/journal.pone.0343792)
Supplement: S1 Data — (XLSX) [file pone.0343792.s003.xlsx]

## Sheet: Geriatric Trauma_DATA 
record_id	function	c_timely_traumaortho	c_timely_traumasurgeon	c_timely_geria	c_timely_wardphy	c_timely_pa	c_timely_wardnurse	c_timely_physio	c_timely_caremedi	c_freq_traumaortho	c_freq_traumasurgeon	c_freq_geria	c_freq_wardphy	c_freq_pa	c_freq_wardnurse	c_freq_physio	c_freq_caremedi	c_accu_traumaortho	c_accu_traumasurgeon	c_accu_geria	c_accu_wardphy	c_accu_pa	c_accu_wardnurse	c_accu_physio	c_accu_caremedi	c_probl_solv_traumaortho	c_probl_solv_traumasurgeon	c_probl_solv_geria	c_probl_solv_wardphy	c_probl_solv_pa	c_probl_solv_wardnurse	c_probl_solv_physio	c_probl_solv_caremedi	r_know_traumaortho	r_know_traumasurgeon	r_know_geria	r_know_wardphy	r_know_pa	r_know_wardnurse	r_know_physio	r_know_caremedi	r_respect_traumaortho	r_respect_traumasurgeon	r_respect_geria	r_respect_wardphy	r_respect_pa	r_respect_wardnurse	r_respect_physio	r_respect_caremedi
1	3	1	1	88	4	4	2	2	3	2	2	88	4	4	3	3	3	1	1	88	3	4	1	2	3	1	1	88	4	4	3	88	4	3	3	88	4	5	3	3	3	4	4	88	5	5	5	5	5
2	4	88	4	5	88	5	5	5	4	88	3	4	88	4	5	4	3	88	3	4	88	4	4	3	4	88	4	5	88	5	5	4	5	88	4	5	88	5	4	5	5	88	4	5	88	4	4	4	4
3	1	88	4	4	4	5	3	88	4	88	4	3	4	4	2	2	3	88	4	4	4	4	88	4	4	88	3	4	5	5	88	5	5	88	3	4	4	4	3	4	4	88	2	4	4	5	3	5	5
4	8	2	2		3	5	3	4	88	2	2	3	3	4	4	4	88	2	2	3	3	4	3	4	88	2	2	4	4	5	4	5	88	4	4	5	5	5	5	5	88	3	3	4	4	5	4	5	88
5	5	3	4	4	4	88	4	4	4	3	4	4	3	88	4	4	4	3	4	4	4	88	4	4	4	4	4	4	88	88	4	4	4	5	5	5	5	88	5	5	5	5	5	5	5	88	5	5	5
6	6	4	4	4	4	4	88	4	4	2	2	3	5	5	88	5	5	3	3	3	5	5	88	5	5	2	2	3	5	5	88	5	5	4	4	4	4	4	88	4	4	4	4	4	4	4	88	4	4
7	6	1	4	2	2	4	5	5	5	3	4	3	3	5	5	5	5	2	3	3	2	4	5	4	4	2	3	3	2	4	5	4	4	5	5	4	3	5	5	5	5	2	3	3	2	3	5	4	3
8	6	2	3	2	4	5	5	4	4	1	2	1	4	5	5	4	4	1	1	1	4	5	5	4	3	1	2	1	5	5	5	5	4	2	3	2	4	5	5	5	4	1	3	2	4	5	5	5	4
9	7	3	3	88	5	5	5	5	4	3	3	88	4	4	4	4	4	3	3	88	5	5	5	5	4	4	4	4	4	4	4	4	4	5	5	5	5	5	5	5	5	5	5	5	5	5	5	5	5
10	6	3	3	4	4	4	88	4	4	3	3	4	4	4	88	5	4	3	4	4	4	4	88	5	4	2	3	4	4	4	88	5	4	1	4	5	5	5	88	4	4	3	4	4	4	5	88	5	4
11	3	1	1	88	4	5	3	3	3	1	1	88	4	4	3	3	3	1	1	88	3	5	3	4	4	88	88	88	4	5	4	88	4	2	5	88	3	5	5	5	5	88	4	88	3	5	4	4	5
12	7	88	88	88	5	5	5	5	5	1	1	1	4	4	5	5	4	88	88	88	3	3	4	5	5	88	88	88	4	4	5	5	5	5	5	5	5	5	5	5	5	4	4	4	4	4	4	4	4
13	6	1	2	4	4	5	5	5	3	1	1	3	4	4	5	5	3	1	1	4	5	5	5	5	3	88	88	4	5	5	5	5	3	5	5	5	5	5	5	5	5	3	3	4	5	5	5	5	3
14	7	3	3	2	5	5	5	88	4	2	2	2	4	4	4	88	4	88	88	4	5	5	5	88	5	88	88	5	5	5	5	88	5	5	5	5	5	5	5	88	5	5	5	5	5	5	5	88	5
15	2	4	88	88	4	5	88	88	88	2	5	3	4	5	3	3	3	88	5	4	4	5	4	4	4	3	5	3	4	5	5	5	5	5	5	5	5	5	5	5	5	3	5	5	5	5	5	5	5
16	5	2	5	5	88	88	5	4	4	2	5	5	88	88	5	4	4	2	2	5	88	88	4	5	5	2	4	5	88	88	4	3	4	4	5	5	88	88	5	5	5	3	5	5	88	88	5	5	5
[truncated: 9 more columns]

## Sheet: Geriatric Trauma_DATA dictionar
Variable / Field Name	Field Label	Field Attributes (Field Type, Validation, Choices, Calculations, etc.)
	Field Note
Instrument: Survey interprofessional collaboration Geriatric Trauma Cancer Care Chain
[record_id]	Record ID	text
[function]	To which professional group do you belong? If you work in multiple professional groups please select the professional group in which you spend the majority of your time within the Geriatric trauma care chain.
		1	Trauma orthopedist
		2	Trauma surgeon
		3	Geriatrician
		4	Ward physician
		5	Physician Assistant
		6	Ward nurse
		7	Physiotherapist
		8	Care mediator
	Section Header: Question 1. Do professionals in these groups communicate with you in a timely way about patients in the Geriatric trauma care chain?
[c_timely_traumaortho]	Trauma orthopedist	1	Never
		2	Rarely
		3	Occasionally
		4	Often
		5	Always
		88	N/A
[c_timely_traumasurgeon]	Trauma surgeon
		1	Never
		2	Rarely
		3	Occasionally
		4	Often
		5	Always
		88	N/A
[c_timely_geria]	Geriatrician
		1	Never
		2	Rarely
		3	Occasionally
		4	Often
		5	Always
		88	N/A
[c_timely_wardphy]	Ward physician
		1	Never
		2	Rarely
		3	Occasionally
		4	Often
		5	Always
		88	N/A
[c_timely_pa]	Physician Assistant
		1	Never
		2	Rarely
		3	Occasionally
		4	Often
		5	Always
		88	N/A
[c_timely_wardnurse]	Ward nurse
		1	Never
		2	Rarely
		3	Occasionally
		4	Often
		5	Always
		88	N/A
[c_timely_physio]	Physiotherapist
		1	Never
		2	Rarely
		3	Occasionally
		4	Often
		5	Always
		88	N/A
[c_timely_caremedi]	Care mediator
		1	Never
		2	Rarely
		3	Occasionally
		4	Often
		5	Always
		88	N/A
	Section Header: Question 2. How frequently do you communicate with professionals in each of these groups about patients in the Geriatric trauma care chain?
[c_freq_traumaortho]	Trauma orthopedist	1	Never
		2	Rarely
		3	Occasionally
		4	Often
		5	Always
		88	N/A
[c_freq_traumasurgeon]	Trauma surgeon
		1	Never
		2	Rarely
		3	Occasionally
		4	Often
		5	Always
		88	N/A
[c_freq_geria]	Geriatrician
		1	Never
		2	Rarely
		3	Occasionally
		4	Often
		5	Always
		88	N/A
[c_freq_wardphy]	Ward physician
		1	Never
		2	Rarely
		3	Occasionally
		4	Often
		5	Always
		88	N/A
[c_freq_pa]	Physician Assistant
		1	Never
		2	Rarely
		3	Occasionally
		4	Often
		5	Always
		88	N/A
[c_freq_wardnurse]	Ward nurse
		1	Never
		2	Rarely
		3	Occasionally
		4	Often
		5	Always
		88	N/A
[c_freq_physio]	Physiotherapist
		1	Never
		2	Rarely
		3	Occasionally
		4	Often
		5	Always
		88	N/A
[c_freq_caremedi]	Care mediator
		1	Never
		2	Rarely
		3	Occasionally
		4	Often
		5	Always
		88	N/A
	Section Header: Question 3. Do professionals in these groups communicate accurately with you about patients in the Geriatric trauma care chain?
[c_accu_traumaortho]	Trauma orthopedist	1	Never
		2	Rarely
		3	Occasionally
		4	Often
		5	Always
		88	N/A
[c_accu_traumasurgeon]	Trauma surgeon
		1	Never
		2	Rarely
		3	Occasionally
		4	Often
		5	Always
		88	N/A
[c_accu_geria]	Geriatrician
		1	Never
		2	Rarely
		3	Occasionally
		4	Often
		5	Always
		88	N/A
[c_accu_wardphy]	Ward physician
		1	Never
		2	Rarely
		3	Occasionally
		4	Often
		5	Always
		88	N/A
[c_accu_pa]	Physician Assistant
		1	Never
		2	Rarely
		3	Occasionally
		4	Often
		5	Always
		88	N/A
[c_accu_wardnurse]	Ward nurse
		1	Never
		2	Rarely
		3	Occasionally
		4	Often
		5	Always
		88	N/A
[c_accu_physio]	Physiotherapist
		1	Never
		2	Rarely
		3	Occasionally
		4	Often
		5	Always
		88	N/A
[c_accu_caremedi]	Care mediator
		1	Never
		2	Rarely
		3	Occasionally
		4	Often
		5	Always
		88	N/A
	Section Header: Question 4. When problems arise regarding the care of patients in the Geriatric trauma care chain, do professionals in these groups work with you to solve the problem?
[c_probl_solv_traumaortho]	Trauma orthopedist	1	Never
		2	Rarely
		3	Occasionally
		4	Often
		5	Always
		88	N/A
[c_probl_solv_traumasurgeon]	Trauma surgeon
		1	Never
		2	Rarely
		3	Occasionally
		4	Often
		5	Always
		88	N/A
[c_probl_solv_geria]	Geriatrician
		1	Never
		2	Rarely
		3	Occasionally
		4	Often
		5	Always
		88	N/A
[c_probl_solv_wardphy]	Ward physician
		1	Never
		2	Rarely
		3	Occasionally
		4	Often
		5	Always
		88	N/A
[c_probl_solv_pa]	Physician Assistant
		1	Nooit
		2	Bijna nooit
		3	Af en toe
		4	Vaak
		5	Altijd
		88	NVT
[c_probl_solv_wardnurse]	Ward nurse
		1	Never
		2	Rarely
		3	Occasionally
		4	Often
		5	Always
		88	N/A
[c_probl_solv_physio]	Physiotherapist
		1	Never
		2	Rarely
		3	Occasionally
		4	Often
		5	Always
		88	N/A
[c_probl_solv_caremedi]	Care mediator
		1	Never
		2	Rarely
		3	Occasionally
		4	Often
		5	Always
		88	N/A
	Section Header: Question 5. To what extent do you agree with the following statement: Professionals in the following groups are aware of my role in the care of patients within the Geriatric trauma care chain?
[r_know_traumaortho]	Trauma orthopedist	1	Strongly disagree
		2	Disagree
		3	Neither disagree nor agree
		4	Agree
		5	Strongly agree
		88	N/A
[r_know_traumasurgeon]	Trauma surgeon
		1	Strongly disagree
		2	Disagree
		3	Neither disagree nor agree
		4	Agree
		5	Strongly agree
		88	N/A
[r_know_geria]	Geriatrician
		1	Strongly disagree
		2	Disagree
		3	Neither disagree nor agree
		4	Agree
		5	Strongly agree
		88	N/A
[r_know_wardphy]	Ward physician
		1	Strongly disagree
		2	Disagree
		3	Neither disagree nor agree
		4	Agree
		5	Strongly agree
		88	N/A
[r_know_pa]	Physician Assistant
		1	Strongly disagree
		2	Disagree
		3	Neither disagree nor agree
		4	Agree
		5	Strongly agree
		88	N/A
[r_know_wardnurse]	Ward nurse
		1	Strongly disagree
		2	Disagree
		3	Neither disagree nor agree
		4	Agree
		5	Strongly agree
		88	N/A
[r_know_physio]	Physiotherapist
		1	Strongly disagree
		2	Disagree
		3	Neither disagree nor agree
		4	Agree
		5	Strongly agree
		88	N/A
[r_know_caremedi]	Care mediator
		1	Strongly disagree
		2	Disagree
		3	Neither disagree nor agree
		4	Agree
		5	Strongly agree
		88	N/A
	Section Header: Question 6. To what extent do you agree with the following statement: Professionals in the following groups respect my role in the care of patients within the Geriatric trauma care chain?
[r_respect_traumaortho]	Trauma orthopedist	1	Strongly disagree
		2	Disagree
		3	Neither disagree nor agree
		4	Agree
		5	Strongly agree
		88	N/A
[r_respect_traumasurgeon]	Trauma surgeon
		1	Strongly disagree
		2	Disagree
		3	Neither disagree nor agree
		4	Agree
		5	Strongly agree
		88	N/A
[r_respect_geria]	Geriatrician
		1	Strongly disagree
		2	Disagree
		3	Neither disagree nor agree
		4	Agree
		5	Strongly agree
		88	N/A
[r_respect_wardphy]	Ward physician
		1	Strongly disagree
		2	Disagree
		3	Neither disagree nor agree
		4	Agree
		5	Strongly agree
		88	N/A
[r_respect_pa]	Physician Assistant
		1	Strongly disagree
		2	Disagree
		3	Neither disagree nor agree
		4	Agree
		5	Strongly agree
		88	N/A
[r_respect_wardnurse]	Ward nurse
		1	Strongly disagree
		2	Disagree
		3	Neither disagree nor agree
		4	Agree
		5	Strongly agree
		88	N/A
[r_respect_physio]	Physiotherapist
		1	Strongly disagree
		2	Disagree
		3	Neither disagree nor agree
		4	Agree
		5	Strongly agree
		88	N/A
[r_respect_caremedi]	Care mediator
		1	Strongly disagree
		2	Disagree
		3	Neither disagree nor agree
		4	Agree
		5	Strongly agree
		88	N/A
	Section Header: Question 7. To what extent do you agree with the following statement: Professionals in the following groups share my objectives for the care of patients within the Geriatric trauma care chain?
[r_goal_traumaortho]	Trauma orthopedist	1	Strongly disagree
		2	Disagree
		3	Neither disagree nor agree
		4	Agree
		5	Strongly agree
		88	N/A
[r_goal_traumasurgeon]	Trauma surgeon
		1	Strongly disagree
		2	Disagree
		3	Neither disagree nor agree
		4	Agree
		5	Strongly agree
		88	N/A
[r_goal_geria]	Geriatrician
		1	Strongly disagree
		2	Disagree
		3	Neither disagree nor agree
		4	Agree
		5	Strongly agree
		88	N/A
[r_goal_wardphy]	Ward physician
		1	Strongly disagree
		2	Disagree
		3	Neither disagree nor agree
		4	Agree
		5	Strongly agree
		88	N/A
[r_goal_pa]	Physician Assistant
		1	Strongly disagree
		2	Disagree
		3	Neither disagree nor agree
		4	Agree
		5	Strongly agree
		88	N/A
[r_goal_wardnurse]	Ward nurse
		1	Strongly disagree
		2	Disagree
		3	Neither disagree nor agree
		4	Agree
		5	Strongly agree
		88	N/A
[r_goal_physio]	Physiotherapist
		1	Strongly disagree
		2	Disagree
		3	Neither disagree nor agree
		4	Agree
		5	Strongly agree
		88	N/A
[r_goal_caremedi]	Care mediator
		1	Strongly disagree
		2	Disagree
		3	Neither disagree nor agree
		4	Agree
		5	Strongly agree
		88	N/A
[participationinterview]	Would you be willing to participate in an interview to provide additional insights into interprofessional collaboration within the care chain?
		1	Yes
		2	No

## Sheet: Prostate Cancer_Data
record_id	function	c_timely_urologist	c_timely_radiologist	c_timely_nuclearm	c_timely_oncologynurse	c_timely_urologynurse	c_freq_urologist	c_freq_radiologist	c_freq_nuclearm	c_freq_oncologynurse	c_freq_urologynurse	c_accu_urologist	c_accu_radiologist	c_accu_nuclearm	c_accu_oncologynurse	c_accu_urologynurse	c_probl_solv_urologist	c_probl_solv_radiologist	c_probl_solv_nuclearm	c_probl_solv_oncologynurse	c_probl_solv_urologynurse	r_know_urologist	r_know_radiologist	r_know_nuclearm	r_know_oncologynurse	r_know_urologynurse	r_respect_urologist	r_respect_radiologist	r_respect_nuclearm	r_respect_oncologynurse	r_respect_urologynurse	r_goal_urologist	r_goal_radiologist	r_goal_nuclearm	r_goal_oncologynurse	r_goal_urologynurse	[participationinterview]
1	3	3	2	4	3	3	3	2	4	3	3	5	4	5		4	5	5	5	5	5	4	4	4	4	4	4	4	4	4	4	4	4	4	4	4	2
2	1	4	3	4	5	5	4	3	4	4	4	4	4	4	4	4	5	4	4	5	5	5	5	5	5	4	4	4	4	4	4	5	4	4	5	3	1
3	1	5	4	5	5	5	5	4	4	5	5	5	5	5	5	5	5	5	5	5	5	5	5	5	5	5	5	5	5	5	5	5	4	4	5	4	1
4	4	5	1	2	5	4	5	2	2	5	5	5	5	5	5	5	5	4	4	5	5	5	3	3	5	5	5	3	3	5	5	5	3	3	5	5	2
5	4	4	3	4	88	4	5	2	2	88	5	4	2	2	88	4	4	3	3	88	4	5	3	3	88	5	5	4	4	88	5	4	3	3	88	4	2
6	5	4	4	4	4	88	4	2	2	4	88	4	4	4	5	88	4	4	4	5	88	4	1	1	5	88	5	4	4	5	88	4	4	4	4	88	2
7	5	4	4	4	5	88	4	3	2	4	88	4	4	4	4	88	5	5	5	5	88	5	4	3	5	88	5	5	3	5	88	5	4	4	5	88	2
8	3	4	3	88	3	2	5	4	88																												1
9	5	5	4	88	5	88	4	2	1	3	88	5	88	88	5	88	5	88	88	5	88	5	1	1	5	88	5	3	3	5	88	5	4	88	5	88	2
10	2	4	88	88	88	4	88	88	88	88	88	88	88	88	88	88	4	88	88	88	88	4	88	4	4	4	4	88	4	4	4	4	88	4	4	4	2

## Sheet: Prostate Cancer_Data dictionary
Variable / Field Name	Field Label	Field Attributes (Field Type, Validation, Choices, Calculations, etc.)
	Field Note
Instrument: Survey interprofessional collaboration Prostate Cancer Care Chain
[record_id]	Record ID	text
[function]	To which professional group do you belong? If you work in multiple professional groups please select the professional group in which you spend the majority of your time within the Prostate Cancer care chain.
		1	Urologist
		2	Radiologist
		3	Nuclear medicine specialist
		4	Oncology nurse
		5	Urology nurse
	Section Header Question 1. Do professionals in these groups communicate with you in a timely way about patients in the Prostate Cancer care chain?
[c_timely_urologist]	Urologist	1	Never
		2	Rarely
		3	Occasionally
		4	Often
		5	Always
		88	N/A
[c_timely_radiologist]	Radiologist
		1	Never
		2	Rarely
		3	Occasionally
		4	Often
		5	Always
		88	N/A
[c_timely_nuclearm]	Nuclear medicine specialist
		1	Never
		2	Rarely
		3	Occasionally
		4	Often
		5	Always
		88	N/A
[c_timely_oncologynurse]	Oncology nurse
		1	Never
		2	Rarely
		3	Occasionally
		4	Often
		5	Always
		88	N/A
[c_timely_urologynurse]	Urology nurse
		1	Never
		2	Rarely
		3	Occasionally
		4	Often
		5	Always
		88	N/A
	Section Header: Question 2. How frequently do you communicate with professionals in each of these groups about patients in the Prostate Cancer care chain?
[c_freq_urologist]	Urologist	1	Never
		2	Rarely
		3	Occasionally
		4	Often
		5	Always
		88	N/A
[c_freq_radiologist]	Radiologist
		1	Never
		2	Rarely
		3	Occasionally
		4	Often
		5	Always
		88	N/A
[c_freq_nuclearm]	Nuclear medicine specialist
		1	Never
		2	Rarely
		3	Occasionally
		4	Often
		5	Always
		88	N/A
[c_freq_oncologynurse]	Oncology nurse
		1	Never
		2	Rarely
		3	Occasionally
		4	Often
		5	Always
		88	N/A
[c_freq_urologynurse]	Urology nurse
		1	Never
		2	Rarely
		3	Occasionally
		4	Often
		5	Always
		88	N/A
	Section Header: Question 3. Do professionals in these groups communicate accurately with you about patients in the Prostate Cancer care chain?
[c_accu_urologist]	Urologist	1	Never
		2	Rarely
		3	Occasionally
		4	Often
		5	Always
		88	N/A
[c_accu_radiologist]	Radiologist
		1	Never
		2	Rarely
		3	Occasionally
		4	Often
		5	Always
		88	N/A
[c_accu_nuclearm]	Nuclear medicine specialist
		1	Never
		2	Rarely
		3	Occasionally
		4	Often
		5	Always
		88	N/A
[c_accu_oncologynurse]	Oncology nurse
		1	Never
		2	Rarely
		3	Occasionally
		4	Often
		5	Always
		88	N/A
[c_accu_urologynurse]	Urology nurse
		1	Never
		2	Rarely
		3	Occasionally
		4	Often
		5	Always
		88	N/A
	Section Header: Question 4. When problems arise regarding the care of patients in the Prostate Cancer care chain, do professionals in these groups work with you to solve the problem?
[c_probl_solv_urologist]	Urologist	1	Never
		2	Rarely
		3	Occasionally
		4	Often
		5	Always
		88	N/A
[c_probl_solv_radiologist]	Radiologist
		1	Never
		2	Rarely
		3	Occasionally
		4	Often
		5	Always
		88	N/A
[c_probl_solv_nuclearm]	Nuclear medicine specialist
		1	Never
		2	Rarely
		3	Occasionally
		4	Often
		5	Always
		88	N/A
[c_probl_solv_oncologynurse]	Oncology nurse
		1	Never
		2	Rarely
		3	Occasionally
		4	Often
		5	Always
		88	N/A
[c_probl_solv_urologynurse]	Urology nurse
		1	Never
		2	Rarely
		3	Occasionally
		4	Often
		5	Always
		88	N/A
	Section Header: Question 5. To what extent do you agree with the following statement: Professionals in the following groups are aware of my role in the care of patients within the Prostate Cancer care chain?
[r_know_urologist]	Urologist	1	Strongly disagree
		2	Disagree
		3	Neither disagree nor agree
		4	Agree
		5	Strongly agree
		88	N/A
[r_know_radiologist]	Radiologist
		1	Strongly disagree
		2	Disagree
		3	Neither disagree nor agree
		4	Agree
		5	Strongly agree
		88	N/A
[r_know_nuclearm]	Nuclear medicine specialist
		1	Strongly disagree
		2	Disagree
		3	Neither disagree nor agree
		4	Agree
		5	Strongly agree
		88	N/A
[r_know_oncologynurse]	Oncology nurse
		1	Strongly disagree
		2	Disagree
		3	Neither disagree nor agree
		4	Agree
		5	Strongly agree
		88	N/A
[r_know_urologynurse]	Urology nurse
		1	Strongly disagree
		2	Disagree
		3	Neither disagree nor agree
		4	Agree
		5	Strongly agree
		88	N/A
	Section Header: Question 6. To what extent do you agree with the following statement: Professionals in the following groups respect my role in the care of patients within the Prostate Cancer care chain?
[r_respect_urologist]	Urologist	1	Strongly disagree
		2	Disagree
		3	Neither disagree nor agree
		4	Agree
		5	Strongly agree
		88	N/A
[r_respect_radiologist]	Radiologist
		1	Strongly disagree
		2	Disagree
		3	Neither disagree nor agree
		4	Agree
		5	Strongly agree
		88	N/A
[r_respect_nuclearm]	Nuclear medicine specialist
		1	Strongly disagree
		2	Disagree
		3	Neither disagree nor agree
		4	Agree
		5	Strongly agree
		88	N/A
[r_respect_oncologynurse]	Oncology nurse
		1	Strongly disagree
		2	Disagree
		3	Neither disagree nor agree
		4	Agree
		5	Strongly agree
		88	N/A
[r_respect_urologynurse]	Urology nurse
		1	Strongly disagree
		2	Disagree
		3	Neither disagree nor agree
		4	Agree
		5	Strongly agree
		88	N/A
	Section Header: Question 7. To what extent do you agree with the following statement: Professionals in the following groups share my objectives for the care of patients within the Prostate Cancer care chain?
[r_goal_urologist]	Urologist	1	Strongly disagree
		2	Disagree
		3	Neither disagree nor agree
		4	Agree
		5	Strongly agree
		88	N/A
[r_goal_radiologist]	Radiologist
		1	Strongly disagree
		2	Disagree
		3	Neither disagree nor agree
		4	Agree
		5	Strongly agree
		88	N/A
[r_goal_nuclearm]	Nuclear medicine specialist
		1	Strongly disagree
		2	Disagree
		3	Neither disagree nor agree
		4	Agree
		5	Strongly agree
		88	N/A
[r_goal_oncologynurse]	Oncology nurse
		1	Strongly disagree
		2	Disagree
		3	Neither disagree nor agree
		4	Agree
		5	Strongly agree
		88	N/A
[r_goal_urologynurse]	Urology nurse
		1	Strongly disagree
		2	Disagree
		3	Neither disagree nor agree
		4	Agree
		5	Strongly agree
		88	N/A
[participationinterview]	Would you be willing to participate in an interview to provide additional insights into interprofessional collaboration within the care chain?
		1	Yes
		2	No

## Sheet: Colon Cancer_DATA
record_id	function	c_timely_gastroenterologist/trainee	c_timely_secr_gastro	c_timely_nurse_gastro	c_timely_radio_pl	c_timely_assistant_surgery	c_timely_admis_pl	c_freq_gastroenterologist/trainee	c_freq_secr_gastro	c_freq_nurse_gastro	c_freq_radio_pl	c_freq_assistant_surgery	c_freq_admis_pl	c_accu_gastroenterologist/trainee	c_accu_secr_gastro	c_accu_nurse_gastro	c_accu_radio_pl	c_accu_assistant_surgery	c_accu_admis_pl	c_probl_solv_gastroenterologist/trainee	c_probl_solv_secr_gastro	c_probl_solv_nurse_gastro	c_probl_solv_radio_pl	c_probl_solv_assistant_surgery	c_probl_solv_admis_pl	r_knowledge_gastroenterologist/trainee	r_knowledge_secr_gastro	r_knowledge_nurse_gastro	r_knowledge_radio_pl	r_knowledge_assistant_surgery	r_knowledge_admis_pl	r_respect_gastroenterologist/trainee	r_respect_secr_gastro	r_respect_nurse_gastro	r_respect_radio_pl	r_respect_assistant_surgery	r_respect_admis_pl	r_goal_gastroenterologist/trainee	r_goal_secr_gastro	r_goal_nurse_gastro	r_goal_radio_pl	r_goal_assistant_surgery	r_goal_admis_pl	[participationinterview]
1	5	4	5	5	2	88	4	2	4	4	2	88	2	4	4	4	1	88	3	3	5	5	2	88	3	3	4	4	3	88	3	4	4	4	4	88	4	2	4	4	2	88	2	2
2	3	4	5	88	4	4	4	4	4	88	3	3	4	4	5	88	3	3	4	5	5	88	4	5	5	4	5	88	3	4	4	5	5	88	3	5	5	4	5	88	4	4	4	1
3	1	88	5	5	88	88	88	4	4	4	1	1	1	88	4	4	1	1	1	88	5	5	88	88	88	88	4	4	88	88	88	88	4	4	88	88	88	88	5	5	88	88	88	2
4	2	5	88	4	2	4	4	4	88	5	4	4	3	4	88	4	3	4	4	5	88	5	3	4	4	5	88	5	5	5	4	5	88	5	4	5	5	5	88	5	3	5	5	2
5	3	4	4	88	3	4	4	4	4	88	3	4	3	4	4	88	2	4	2	4	4	88	4	4	4	5	5	88	4	5	5	5	5	88	4	5	5	4	5	88	4	4	4	1
6	3	4	5	88	3	4	5	4	5	88	4	3	3	3	4	88	4	4	4	5	5	88	3	4	4	4	5	88	4	4	4	5	5	88	5	5	5	4	4	88	4	4	4	1
7	3	4	4	88	88	3	4	4	5	5	2	4	4	4	4	4	88	4	4	4	5	5	88	4	4	5	5	88	88	5	5	4	5	88	88	4	4	4	5	88	88	4	4	2
8	6	88	88	5	88	5	88	1	3	5	1	2	88	1	1	4	1	1	88	1	1	4	1	2	88	3	4	5	1	1	88	4	4	5	88	3	88	1	1	5	1	2	88	2
9	1	88	5	5	5	5	5	88	4	5	2	2	2	88	5	5	5	5	5	88	5	5	5	5	5	88	5	5	5	5	5	88	5	5	5	5	5	88	5	5	5	5	5	2
10	6	88	88	88	88	88	88	88	88	88	88	88	88	88	88	88	88	88	88	88	88	88	88	88	88	88	88	88	88	88	88	88	88	88	88	88	88	88	88	88	88	88	88	2
11	4	4	4	4	88	4	4	2	4	4	88	4	3	3	4	4	88	4	4	4	4	4	88	4	4	3	3	3	88	3	3	3	3	3	88	3	3	2	4	4	88	4	4	2
12	6	4	4	4	88	3	88	3	3	4	2	2	88	4	3	4	3	3	88	3	4	4	3	4	88	4	4	5	4	4	4	4	4	4	4	4	4	3	4	5	3	3	88	2
13	2	4	88	5	3	4	4	4	88	4	4	3	1	4	88	5	3	4	88	4	88	5	4	4	4	4	88	5	4	5	88	4	88	5	4	4	4	4	88	5	3	4	4	2

## Sheet: Colon Cancer_DATA dictionary
Variable / Field Name	Field Label	Field Attributes (Field Type, Validation, Choices, Calculations, etc.)
	Field Note
Instrument: Survey interprofessional collaboration Colon Cancer Care Chain
[record_id]	Record ID	text
[function]	To which professional group do you belong? If you work in multiple professional groups please select the professional group in which you spend the majority of your time within the Colon Cancer care chain.
		1	Gastroenterologist/Trainee doctor
		2	Gastrointestinal oncology secretary
		3	Gastrointestinal oncology nurse specialist
		4	Radiology planner
		5	Surgery outpatient assistant
		6	Surgery admission planner
	Section Header: Question 1. Do professionals in these groups communicate with you in a timely way about patients in the Colon Cancer care chain?
[c_timely_gastroenterologist/trainee]	Gastroenterologist/Trainee doctor	1	Never
		2	Rarely
		3	Occasionally
		4	Often
		5	Always
		88	N/A
[c_timely_secr_gastro]	Gastrointestinal oncology secretary
		1	Never
		2	Rarely
		3	Occasionally
		4	Often
		5	Always
		88	N/A
[c_timely_nurse_gastro]	Gastrointestinal oncology nurse specialist
		1	Never
		2	Rarely
		3	Occasionally
		4	Often
		5	Always
		88	N/A
[c_timely_radio_pl]	Radiology planner
		1	Never
		2	Rarely
		3	Occasionally
		4	Often
		5	Always
		88	N/A
[c_timely_assistant_surgery]	Surgery outpatient assistant
		1	Never
		2	Rarely
		3	Occasionally
		4	Often
		5	Always
		88	N/A
[c_timely_admis_pl]	Surgery admission planner
		1	Never
		2	Rarely
		3	Occasionally
		4	Often
		5	Always
		88	N/A
	Section Header: Question 2. How frequently do you communicate with professionals in each of these groups about patients in the Colon Cancer care chain?
[c_freq_gastroenterologist/trainee]	Gastroenterologist/Trainee doctor	1	Never
		2	Rarely
		3	Occasionally
		4	Often
		5	Always
		88	N/A
[c_freq_secr_gastro]	Gastrointestinal oncology secretary
		1	Never
		2	Rarely
		3	Occasionally
		4	Often
		5	Always
		88	N/A
[c_freq_nurse_gastro]	Gastrointestinal oncology nurse specialist
		1	Never
		2	Rarely
		3	Occasionally
		4	Often
		5	Always
		88	N/A
[c_freq_radio_pl]	Radiology planner
		1	Never
		2	Rarely
		3	Occasionally
		4	Often
		5	Always
		88	N/A
[c_freq_assistant_surgery]	Surgery outpatient assistant
		1	Never
		2	Rarely
		3	Occasionally
		4	Often
		5	Always
		88	N/A
[c_freq_admis_pl]	Surgery admission planner
		1	Never
		2	Rarely
		3	Occasionally
		4	Often
		5	Always
		88	N/A
	Section Header: Question 3. Do professionals in these groups communicate accurately with you about patients in the Colon Cancer care chain?
[c_accu_gastroenterologist/trainee]	Gastroenterologist/Trainee doctor	1	Never
		2	Rarely
		3	Occasionally
		4	Often
		5	Always
		88	N/A
[c_accu_secr_gastro]	Gastrointestinal oncology secretary
		1	Never
		2	Rarely
		3	Occasionally
		4	Often
		5	Always
		88	N/A
[c_accu_nurse_gastro]	Gastrointestinal oncology nurse specialist
		1	Never
		2	Rarely
		3	Occasionally
		4	Often
		5	Always
		88	N/A
[c_accu_radio_pl]	Radiology planner
		1	Never
		2	Rarely
		3	Occasionally
		4	Often
		5	Always
		88	N/A
[c_accu_assistant_surgery]	Surgery outpatient assistant
		1	Never
		2	Rarely
		3	Occasionally
		4	Often
		5	Always
		88	N/A
[c_accu_admis_pl]	Surgery admission planner
		1	Never
		2	Rarely
		3	Occasionally
		4	Often
		5	Always
		88	N/A
	Section Header: Question 4. When problems arise regarding the care of patients in the Colon Cancer care chain, do professionals in these groups work with you to solve the problem?
[c_probl_solv_gastroenterologist/trainee]	Gastroenterologist/Trainee doctor	1	Never
		2	Rarely
		3	Occasionally
		4	Often
		5	Always
		88	N/A
[c_probl_solv_secr_gastro]	Gastrointestinal oncology secretary
		1	Never
		2	Rarely
		3	Occasionally
		4	Often
		5	Always
		88	N/A
[c_probl_solv_nurse_gastro]	Gastrointestinal oncology nurse specialist
		1	Never
		2	Rarely
		3	Occasionally
		4	Often
		5	Always
		88	N/A
[c_probl_solv_radio_pl]	Radiology planner
		1	Never
		2	Rarely
		3	Occasionally
		4	Often
		5	Always
		88	N/A
[c_probl_solv_assistant_surgery]	Surgery outpatient assistant
		1	Never
		2	Rarely
		3	Occasionally
		4	Often
		5	Always
		88	N/A
[c_probl_solv_admis_pl]	Surgery admission planner
		1	Never
		2	Rarely
		3	Occasionally
		4	Often
		5	Always
		88	N/A
	Section Header: Question 5. To what extent do you agree with the following statement: Professionals in the following groups are aware of my role in the care of patients within the Colon Cancer care chain?
[r_know_gastroenterologist/trainee]	Gastroenterologist/Trainee doctor	1	Strongly disagree
		2	Disagree
		3	Neither disagree nor agree
		4	Agree
		5	Strongly agree
		88	N/A
[r_know_secr_gastro]	Gastrointestinal oncology secretary
		1	Strongly disagree
		2	Disagree
		3	Neither disagree nor agree
		4	Agree
		5	Strongly agree
		88	N/A
[r_know_nurse_gastro]	Gastrointestinal oncology nurse specialist
		1	Strongly disagree
		2	Disagree
		3	Neither disagree nor agree
		4	Agree
		5	Strongly agree
		88	N/A
[r_know_radio_pl]	Radiology planner
		1	Strongly disagree
		2	Disagree
		3	Neither disagree nor agree
		4	Agree
		5	Strongly agree
		88	N/A
[r_know_assistant_surgery]	Surgery outpatient assistant
		1	Strongly disagree
		2	Disagree
		3	Neither disagree nor agree
		4	Agree
		5	Strongly agree
		88	N/A
[r_know_admis_pl]	Surgery admission planner
		1	Strongly disagree
		2	Disagree
		3	Neither disagree nor agree
		4	Agree
		5	Strongly agree
		88	N/A
	Section Header: Question 6. To what extent do you agree with the following statement: Professionals in the following groups respect my role in the care of patients within the Colon Cancer care chain?
[r_respect_gastroenterologist/trainee]	Gastroenterologist/Trainee doctor	1	Strongly disagree
		2	Disagree
		3	Neither disagree nor agree
		4	Agree
		5	Strongly agree
		88	N/A
[r_respect_secr_gastro]	Gastrointestinal oncology secretary
		1	Strongly disagree
		2	Disagree
		3	Neither disagree nor agree
		4	Agree
		5	Strongly agree
		88	N/A
[r_respect_nurse_gastro]	Gastrointestinal oncology nurse specialist
		1	Strongly disagree
		2	Disagree
		3	Neither disagree nor agree
		4	Agree
		5	Strongly agree
		88	N/A
[r_respect_radio_pl]	Radiology planner
		1	Strongly disagree
		2	Disagree
		3	Neither disagree nor agree
		4	Agree
		5	Strongly agree
		88	N/A
[r_respect_assistant_surgery]	Surgery outpatient assistant
		1	Strongly disagree
		2	Disagree
		3	Neither disagree nor agree
		4	Agree
		5	Strongly agree
		88	N/A
[r_respect_admis_pl]	Surgery admission planner
		1	Strongly disagree
		2	Disagree
		3	Neither disagree nor agree
		4	Agree
		5	Strongly agree
		88	N/A
	Section Header: Question 7. To what extent do you agree with the following statement: Professionals in the following groups share my objectives for the care of patients within the Colon Cancer care chain?
[r_goal_gastroenterologist/trainee]	Gastroenterologist/Trainee doctor	1	Strongly disagree
		2	Disagree
		3	Neither disagree nor agree
		4	Agree
		5	Strongly agree
		88	N/A
[r_goal_secr_gastro]	Gastrointestinal oncology secretary
		1	Strongly disagree
		2	Disagree
		3	Neither disagree nor agree
		4	Agree
		5	Strongly agree
		88	N/A
[r_goal_nurse_gastro]	Gastrointestinal oncology nurse specialist
		1	Strongly disagree
		2	Disagree
		3	Neither disagree nor agree
		4	Agree
		5	Strongly agree
		88	N/A
[r_goal_radio_pl]	Radiology planner
		1	Strongly disagree
		2	Disagree
		3	Neither disagree nor agree
		4	Agree
		5	Strongly agree
		88	N/A
[r_goal_assistant_surgery]	Surgery outpatient assistant
		1	Strongly disagree
		2	Disagree
		3	Neither disagree nor agree
		4	Agree
		5	Strongly agree
		88	N/A
[r_goal_admis_pl]	Surgery admission planner
		1	Strongly disagree
		2	Disagree
		3	Neither disagree nor agree
		4	Agree
		5	Strongly agree
		88	N/A
[participationinterview]	Would you be willing to participate in an interview to provide additional insights into interprofessional collaboration within the care chain?
		1	Yes
		2	No

## Sheet: Breast Cancer_DATA
record_id	function	c_timely_plastic	c_timely_surgeon	c_timely_oncologist	c_timely_head_onco	c_timely_nurse_onco	c_timely_nurse_surgery	c_timely_frontdesk_surgery	c_timely_consultant	c_freq_plastic	c_freq_surgeon	c_freq_oncologist	c_freq_head_onco	c_freq_nurse_onco	c_freq_nurse_surgery	c_freq_frontdesk_surgery	c_freq_consultant	c_accu_plastic	c_accu_surgeon	c_accu_oncologist	c_accu_head_onco	c_accu_nurse_onco	c_accu_nurse_surgery	c_accu_frontdesk_surgery	c_accu_consultant	c_probl_solv_plastic	c_probl_solv_surgeon	c_probl_solv_oncologist	c_probl_solv_head_onco	c_probl_solv_nurse_onco	c_probl_solv_nurse_surgery	c_probl_solv_frontdesk_surgery	c_probl_solv_consultant	r_know_plastic	r_know_surgeon	r_know_oncologist	r_know_head_onco	r_know_nurse_onco	r_know_nurse_surgery	r_know_frontdesk_surgery	r_know_consultant	r_respect_plastic	r_respect_surgeon	r_respect_oncologist	r_respect_head_onco	r_respect_nurse_onco	r_respect_nurse_surgery	r_respect_frontdesk_surgery	r_respect_consultant
1	7	88	3	88	88	5	5		5									2	3	2	1	3	5		5	88	5	88	88	88	5		5	5	5	5	5	5	5	5	5	88	4	88	88	5	5		5
2	7		4	4		4	4	88	4	4	4	4		4	4	88	4	4	4	4		4	4	88	4	4	4	4		4	4	88	4	4	5	5		5	5	88	5	3	4	3		4	4	88	4
3	6	4	4	4	1	4	5	4	3	4	4	3	1		4	4	3	4	4	4	1	5	5	5	3	3	4	3	1	4	5	5		3	5	4	2	4	4	4	4	4	4	4	4	5	5	5	5
4	1	88	4	4	88	88	4	88	88	88	4	3	1	2	4	1	1	88	4	4	1	1	4	1	1	88	5	5	1	1	5	1	1	88	5	5	88	88	5	88	88	88	5	5	88	88	5	88	88
5	5	2	3	5	88	88	4	3	3	2	3	4	88	88	4	2	3	2	3	4	88	88	4	3	3	1	3	3	88	88	4	3	3	4	5	5	5	88	5	4		4	5	5	5	88	5	4	4
6	8	2	4	2	88	3	3	5	88	3	4	3	88	3	4	5	88	2	4	2	88	3	3	5	88	4	4	4	1	4	5		88	3	4	4	1	4	5	5	88	3	4	4	88	4	5	5	88
7	8	3	4	4	1	3	4	4	88	3	4	3	1	4	4	4	88	3	4	3	1	3	4	4	88	3	4	4	1	4	4	4	88	3	4	4	3	4	4	4	88	3	4	4	2	4	4	4	88
8	3	88	5	88	88	5	5	88	5	2	5	88	88	5	5	4	5	1	5	88	5	5	5	2	5	1	3	88	88	4	3	2	3	2	5	88	88	5	5	3	5	5	5	88	88	5	5	5	5
9	2	4	4	4	4	4	4	4	4	4	4	4	4	4	4	4	4	4	4	4	4	4	4	4	4	4	4	3						4	4	4	4	4	4	4	4	4	4	4	4	4	4	4	4
10	8	88	5	88	88	5	5	5	5	3	4	2	88	4	4	4	5	2	4	88	88	4	4	4	5	88	4	88	88	88	4	4	5	3	4	4	88	5	5	5	5	88	4	4	88	5	5	5	5
11	8									3	5	2	1	3	5	5	88	1	5	2	1	2	3	5	88	3	5	2	1	3	3	5	88	2	3	2	1	3	5	5	88	2	3	2	1	2	5	5	88
12	1	88	5	3	3	2	5	2	3	88	5	4	3	2	5	2	3	88	5	4	3	2	5	2	3	88	5	4	3	2	5	2	3	88	5	4	3	2	5	2	3	88	5	4	3	2	5	2	3
13	7	88	2	88	88	88	4	4	4	88	88	88	88	88	3	4	4	88	88	88	88	88	88	3	2									88	3	88	88	88	4	5	3	88	2	88	88	88	3	5	4
14	6	2	4	3	1	4	88	5	4	3	4	3	1	4	88	5	4	3	5	5	1	5	88	5	4	4	5	4	1	5	88	5	5	3	5	5	88	5	88	5	5	4	5	5	88	5	88	5	5
15	6	3	4	3	88	5	5	5	5	3	4	3	1	4	4	4	3	3	4	4	88	5	5	5	5	4	4	4	88	4	5	4	4	3	4	4	88	5	5	5	5	4	4	4	88	5	5	4	4
16	1	88	4	3	3	3	3	2	3	88	4	3	2	2	3	2	2	88	4	4	4	4	4	4	4	88	4	4	4	4	4	4	4	88	4	4	3	4	4	3	3	88	4	4	4	4	4	4	4
17	4	1	2	3	88	2	2	1	1	1	1	3	88	2	2	1	1	2	2	2	88	2	2	2		1	3	3	88	3	3	2	2	1	3	3	88	3	3	3	3	1	1	4	88	4	4	4	4
18	5	88	4	5	3	5	5	4	4	2	4	4	3	4	4	3	3	88	4	4	2	4	4	2	3	88	4	5	88	5	5	2	3	3	4	5	4	5	5	3	3	3	3	5	4	5	5	3	3
19	5	2	3	4	5	88	4	2	3	2	3	4	5	88	4	3	3	3	3	5	5	88	5	2	3	5	5	5	5		5	3	4	4	5	5	5	88	5	3	4	5	5	5	5		5	3	4
20	2	4	5	4	1	4	4	4	5	4	5	4	1	4	4	4	5	4	4	4	88	4	4	4	4	5	5	4	88	4	5	5	5	5	5	5	88	5	5	5	5	5	5	5	88	5	5	5	5
[truncated: 9 more columns]

## Sheet: Breast Cancer_DATA dictionary
Variable / Field Name	Field Label	Field Attributes (Field Type, Validation, Choices, Calculations, etc.)
	Field Note
Instrument: Survey interprofessional collaboration Breast Cancer Care Chain
[record_id]	Record ID	text
[function]	To which professional group do you belong? If you work in multiple professional groups please select the professional group in which you spend the majority of your time within the Breast Cancer care chain.
		1	Plastic surgeon
		2	Surgeon
		3	Oncologist
		4	Head of oncology
		5	Oncology nurse specialist
		6	Surgery nurse specialist
		7	Surgery front desk staff
		8	Nursing consultant
	Section Header: Question 1. Do professionals in these groups communicate with you in a timely way about patients in the Breast Cancer care chain?
[c_timely_plastic]	Plastic surgeon	1	Never
		2	Rarely
		3	Occasionally
		4	Often
		5	Always
		88	N/A
[c_timely_surgeon]	Surgeon
		1	Never
		2	Rarely
		3	Occasionally
		4	Often
		5	Always
		88	N/A
[c_timely_oncologist]	Oncologist
		1	Never
		2	Rarely
		3	Occasionally
		4	Often
		5	Always
		88	N/A
[c_timely_head_onco]	Head of oncology
		1	Never
		2	Rarely
		3	Occasionally
		4	Often
		5	Always
		88	N/A
[c_timely_nurse_onco]	Oncology nurse specialist
		1	Never
		2	Rarely
		3	Occasionally
		4	Often
		5	Always
		88	N/A
[c_timely_nurse_surgery]	Surgery nurse specialist
		1	Never
		2	Rarely
		3	Occasionally
		4	Often
		5	Always
		88	N/A
[c_timely_frontdesk_surgery]	Surgery front desk staff
		1	Never
		2	Rarely
		3	Occasionally
		4	Often
		5	Always
		88	N/A
[c_timely_consultant]	Nursing consultant
		1	Never
		2	Rarely
		3	Occasionally
		4	Often
		5	Always
		88	N/A
	Section Header: Question 2. How frequently do you communicate with professionals in each of these groups about patients in the Breast Cancer care chain?
[c_freq_plastic]	Plastic surgeon	1	Never
		2	Rarely
		3	Occasionally
		4	Often
		5	Always
		88	N/A
[c_freq_surgeon]	Surgeon
		1	Never
		2	Rarely
		3	Occasionally
		4	Often
		5	Always
		88	N/A
[c_freq_oncologist]	Oncologist
		1	Never
		2	Rarely
		3	Occasionally
		4	Often
		5	Always
		88	N/A
[c_freq_head_onco]	Head of oncology
		1	Never
		2	Rarely
		3	Occasionally
		4	Often
		5	Always
		88	N/A
[c_freq_nurse_onco]	Oncology nurse specialist
		1	Never
		2	Rarely
		3	Occasionally
		4	Often
		5	Always
		88	N/A
[c_freq_nurse_surgery]	Surgery nurse specialist
		1	Never
		2	Rarely
		3	Occasionally
		4	Often
		5	Always
		88	N/A
[c_freq_frontdesk_surgery]	Surgery front desk staff
		1	Never
		2	Rarely
		3	Occasionally
		4	Often
		5	Always
		88	N/A
[c_freq_consultant]	Nursing consultant
		1	Never
		2	Rarely
		3	Occasionally
		4	Often
		5	Always
		88	N/A
	Section Header: Question 3. Do professionals in these groups communicate accurately with you about patients in the Breast Cancer care chain?
[c_accu_plastic]	Plastic surgeon	1	Never
		2	Rarely
		3	Occasionally
		4	Often
		5	Always
		88	N/A
[c_accu_surgeon]	Surgeon
		1	Never
		2	Rarely
		3	Occasionally
		4	Often
		5	Always
		88	N/A
[c_accu_oncologist]	Oncologist
		1	Never
		2	Rarely
		3	Occasionally
		4	Often
		5	Always
		88	N/A
[c_accu_head_onco]	Head of oncology
		1	Never
		2	Rarely
		3	Occasionally
		4	Often
		5	Always
		88	N/A
[c_accu_nurse_onco]	Oncology nurse specialist
		1	Never
		2	Rarely
		3	Occasionally
		4	Often
		5	Always
		88	N/A
[c_accu_nurse_surgery]	Surgery nurse specialist
		1	Never
		2	Rarely
		3	Occasionally
		4	Often
		5	Always
		88	N/A
[c_accu_frontdesk_surgery]	Surgery front desk staff
		1	Never
		2	Rarely
		3	Occasionally
		4	Often
		5	Always
		88	N/A
[c_accu_consultant]	Nursing consultant
		1	Never
		2	Rarely
		3	Occasionally
		4	Often
		5	Always
		88	N/A
	Section Header: Question 4. When problems arise regarding the care of patients in the Breast Cancer care chain, do professionals in these groups work with you to solve the problem?
[c_probl_solv_plastic]	Plastic surgeon	1	Never
		2	Rarely
		3	Occasionally
		4	Often
		5	Always
		88	N/A
[c_probl_solv_surgeon]	Surgeon
		1	Never
		2	Rarely
		3	Occasionally
		4	Often
		5	Always
		88	N/A
[c_probl_solv_oncologist]	Oncologist
		1	Never
		2	Rarely
		3	Occasionally
		4	Often
		5	Always
		88	N/A
[c_probl_solv_head_onco]	Head of oncology
		1	Never
		2	Rarely
		3	Occasionally
		4	Often
		5	Always
		88	N/A
[c_probl_solv_nurse_onco]	Oncology nurse specialist
		1	Never
		2	Rarely
		3	Occasionally
		4	Often
		5	Always
		88	N/A
[c_probl_solv_nurse_surgery]	Surgery nurse specialist
		1	Never
		2	Rarely
		3	Occasionally
		4	Often
		5	Always
		88	N/A
[c_probl_solv_frontdesk_surgery]	Surgery front desk staff
		1	Never
		2	Rarely
		3	Occasionally
		4	Often
		5	Always
		88	N/A
[c_probl_solv_consultant]	Nursing consultant
		1	Never
		2	Rarely
		3	Occasionally
		4	Often
		5	Always
		88	N/A
	Section Header: Question 5. To what extent do you agree with the following statement: Professionals in the following groups are aware of my role in the care of patients within the Breast Cancer care chain?
[r_know_plastic]	Plastic surgeon	1	Strongly disagree
		2	Disagree
		3	Neither disagree nor agree
		4	Agree
		5	Strongly agree
		88	N/A
[r_know_surgeon]	Surgeon
		1	Strongly disagree
		2	Disagree
		3	Neither disagree nor agree
		4	Agree
		5	Strongly agree
		88	N/A
[r_know_oncologist]	Oncologist
		1	Strongly disagree
		2	Disagree
		3	Neither disagree nor agree
		4	Agree
		5	Strongly agree
		88	N/A
[r_know_head_onco]	Head of oncology
		1	Strongly disagree
		2	Disagree
		3	Neither disagree nor agree
		4	Agree
		5	Strongly agree
		88	N/A
[r_know_nurse_onco]	Oncology nurse specialist
		1	Strongly disagree
		2	Disagree
		3	Neither disagree nor agree
		4	Agree
		5	Strongly agree
		88	N/A
[r_know_nurse_surgery]	Surgery nurse specialist
		1	Strongly disagree
		2	Disagree
		3	Neither disagree nor agree
		4	Agree
		5	Strongly agree
		88	N/A
[r_know_frontdesk_surgery]	Surgery front desk staff
		1	Strongly disagree
		2	Disagree
		3	Neither disagree nor agree
		4	Agree
		5	Strongly agree
		88	N/A
[r_know_consultant]	Nursing consultant
		1	Strongly disagree
		2	Disagree
		3	Neither disagree nor agree
		4	Agree
		5	Strongly agree
		88	N/A
	Section Header: Question 6. To what extent do you agree with the following statement: Professionals in the following groups respect my role in the care of patients within the Breast Cancer care chain?
[r_respect_plastic]	Plastic surgeon	1	Strongly disagree
		2	Disagree
		3	Neither disagree nor agree
		4	Agree
		5	Strongly agree
		88	N/A
[r_respect_surgeon]	Surgeon
		1	Strongly disagree
		2	Disagree
		3	Neither disagree nor agree
		4	Agree
		5	Strongly agree
		88	N/A
[r_respect_oncologist]	Oncologist
		1	Strongly disagree
		2	Disagree
		3	Neither disagree nor agree
		4	Agree
		5	Strongly agree
		88	N/A
[r_respect_head_onco]	Head of oncology
		1	Strongly disagree
		2	Disagree
		3	Neither disagree nor agree
		4	Agree
		5	Strongly agree
		88	N/A
[r_respect_nurse_onco]	Oncology nurse specialist
		1	Strongly disagree
		2	Disagree
		3	Neither disagree nor agree
		4	Agree
		5	Strongly agree
		88	N/A
[r_respect_nurse_surgery]	Surgery nurse specialist
		1	Strongly disagree
		2	Disagree
		3	Neither disagree nor agree
		4	Agree
		5	Strongly agree
		88	N/A
[r_respect_frontdesk_surgery]	Surgery front desk staff
		1	Strongly disagree
		2	Disagree
		3	Neither disagree nor agree
		4	Agree
		5	Strongly agree
		88	N/A
[r_respect_consultant]	Nursing consultant
		1	Strongly disagree
		2	Disagree
		3	Neither disagree nor agree
		4	Agree
		5	Strongly agree
		88	N/A
	Section Header: Question 7. To what extent do you agree with the following statement: Professionals in the following groups share my objectives for the care of patients within the Breast Cancer care chain?
[r_goal_plastic]	Plastic surgeon	1	Strongly disagree
		2	Disagree
		3	Neither disagree nor agree
		4	Agree
		5	Strongly agree
		88	N/A
[r_goal_surgeon]	Surgeon
		1	Strongly disagree
		2	Disagree
		3	Neither disagree nor agree
		4	Agree
		5	Strongly agree
		88	N/A
[r_goal_oncologist]	Oncologist
		1	Strongly disagree
		2	Disagree
		3	Neither disagree nor agree
		4	Agree
		5	Strongly agree
		88	N/A
[r_goal_head_onco]	Head of oncology
		1	Strongly disagree
		2	Disagree
		3	Neither disagree nor agree
		4	Agree
		5	Strongly agree
		88	N/A
[r_goal_nurse_onco]	Oncology nurse specialist
		1	Strongly disagree
		2	Disagree
		3	Neither disagree nor agree
		4	Agree
		5	Strongly agree
		88	N/A
[r_goal_nurse_surgery]	Surgery nurse specialist
		1	Strongly disagree
		2	Disagree
		3	Neither disagree nor agree
		4	Agree
		5	Strongly agree
		88	N/A
[r_goal_frontdesk_surgery]	Surgery front desk staff
		1	Strongly disagree
		2	Disagree
		3	Neither disagree nor agree
		4	Agree
		5	Strongly agree
		88	N/A
[r_goal_consultant]	Nursing consultant
		1	Strongly disagree
		2	Disagree
		3	Neither disagree nor agree
		4	Agree
		5	Strongly agree
		88	N/A
[participationinterview]	Would you be willing to participate in an interview to provide additional insights into interprofessional collaboration within the care chain?
		1	Yes
		2	No
